# Supplementary material for: Successful optical genome mapping from 500 000 cells: A low-input UHMW DNA extraction approach
Source: MethodsX. 2025 Nov 29;15:103742. doi: 10.1016/j.mex.2025.103742 (PMC12720297; doi:10.1016/j.mex.2025.103742)
Supplement: Supplementary file 1 [file mmc1.xlsx]

## Sheet: Blad1
Sample type	Indication	Cell number (106)	Eluation vessel	Effective coverage	DNA concentation (ng/µl)	N50 (20kbp)	N50 (150kb)	Blasts (%)
BMA	AML	0.25	well plate	222.04	32	115.13	193.5	35.5
BMA	AML	0.25	well plate	321.81	88.55	64.88	222.75	65
BMA	AML	0.3	well plate	424.16	49.07	146.25	213.75	83
CD138+	MM	0.35	well plate	87.98	16.8	180	278.31	NA
BMA	AML	0.4	well plate	430.67	76.87	173.63	228.75	92
CD138+	MM	0.45	well plate	428.89	50.35	173.63	247.88	NA
BMA	AML	0.5	well plate	330.93	23.2	142.13	221.25	12
BMA	AML	0.5	well plate	430.22	87.17	171.38	232.56	66
BMA	AML	0.5	well plate	426.88	68.1	197.63	259.88	13
CD138+	MM	0.552	well plate	393.09	97.55	154.13	235.5	NA
CD138+	MM	0.66	well plate	449.49	56.5	283.5	314.63	NA
CD138+	MM	0.7	well plate	411.76	95.47	157.88	222	NA
BMA	AML	0.73	well plate	430.02	59.35	190.88	264.75	94
BMA	AML	0.75	well plate	425.8	87.93	199.13	263.63	92
celsuspension	ALL	0.784	well plate	428.79	61.7	175.13	261	NA
CD138+	MM	0.9	well plate	399.93	81.97	123.38	212.96	28.5
BMA	AML	0.9	well plate	407.31	21.65	168.38	223.44	32
celsuspension	Lymphoma	0.9	well plate	408.37	46	152.16	239.63	NA
celsuspension	Lymphoma	0.9	well plate	408.37	46	152.16	239.63	NA
BMA	ALL	1	well plate	390.79	46.65	170.25	241.13	20
BMA	AML	1	well plate	436.07	71.65	226.5	279.75	13
CD138+	MM	1.176	well plate	445.29	109.9	241.13	290.25	NA
BMA	AML	1.2	0,5ml tube	438.29	31.7	161.63	231.75	13
CD138+	MM	1.2	0,5ml tube	388.22	53.6	206.38	276.38	NA
celsuspension	Lymphoma	1.3	0,5ml tube	429.57	117.33	162.75	218.25	NA
CD138+	MM	1.3	0,5ml tube	386.55	115	202.5	272.25	NA
CD138+	MM	1.4	0,5ml tube	375.7	118.67	221.25	274.13	NA
celsuspension	Lymphoma	1.4	0,5ml tube	386.93	106	217.13	301.13	NA
BMA	AML	1.4	0,5ml tube	388.41	155.67	354.4	425.3	96
BMA	AML	1.5	0,5ml tube	396.19	44.43	124	191	83
BMA	AML	1.5	0,5ml tube	403.77	82.93	151.9	201.7	35.5
celsuspension	Lymphoma	1.5	0,5ml tube	398.95	92.33	156.38	249.75	NA
celsuspension	Lymphoma	1.5	0,5ml tube	379.37	93.6	122.63	259.88	NA
CD138+	MM	1.5	0,5ml tube	450.17	81.77	211.88	265.13	NA
celsuspension	MM	1.5	0,5ml tube	416.92	97.73	195.43	278.63	NA
BMA	AML	1.5	0,5ml tube	445.13	123.33	243	287.25	92
BMA	AML	1.5	0,5ml tube	430.72	124	217.13	289.02	92
celsuspension	Lymphoma	1.5	0,5ml tube	375.7	100.3	225.49	303	NA
BMA	AML	1.5	0,5ml tube	421.69	179	249.62	308.63	65
celsuspension	Lymphoma	1.5	0,5ml tube	444.06	106.67	265.13	313.88	NA
BMA	AML	1.5	0,5ml tube	428.41	106.67	272.25	321.38	13
CD138+	MM	1.5	0,5ml tube	455.72	120.33	321.46	382.34	NA
